# Supplementary material for: Baculovirus displaying SARS-CoV-2 spike RBD promotes neutralizing antibody production in a mouse model
Source: J Genet Eng Biotechnol. 2023 Feb 9;21:16. doi: 10.1186/s43141-023-00472-2 (PMC9910779; doi:10.1186/s43141-023-00472-2)
Supplement: Supplementary file 1 — Additional file 1: Table S1. Vaccines are adopted in several systems and have different immune responses. [file 43141_2023_472_MOESM1_ESM.xlsx]

## Sheet: Sheet1
Vaccine name	Developer	Dose timing	Clinical trials	Vaccine type	Used adjuvant	Immune response mechanism	Th1/Th2 balance	Reference
ArCov	Chinese Academy of Military Medical Sciences	0 and 28 days (100 μg)	Phase 1 clinical trial (ChiCTR2000034112)	mRNA encodes the SARS-CoV-2 RBD	lipid nanoparticle encapsulated mRNA (mRNA-LNP)	Increase the level of CD4+ and CD8+ effector memory T, IFN-γ, TNF-α, and IL-2 in isolated splenocytes	Induce Th1 cellular immune response	[32]
BNT162b1	BioNTech and Pfizers	0 and 28 days (1 –50 μg)	Phase 1 and 2 clinical trial	mRNA encodes the SARS-CoV-2 RBD	lipid nanoparticle encapsulated mRNA (mRNA-LNP)	Elevation of CD4+ and CD8+ T cell responses and increase in the secretion of IFN-γ, IL-2 and IL-12p70	Induce Th1 cellular immune response	[33]
folded RBD-PreS fusion vaccine	-	three times in 3-week (20 or 40 µg)	-	SARS-CoV-2 RBD fused to the N- and C-terminus of hepatitis B virus (HBV) surface antigen PreS expressed in E.coli expression system	aluminum hydroxide	Induce production of allergen-specific IgG responses (IgG1 and IgG 4)	-	[34]
ZF2001	Institute of Microbiology, Chinese Academy of Sciences, and Anhui Zhifei Longcom Biopharmaceutical	0, 30, and 60 days ( 25 μg per dose)	Phase 3 clinical trial	Adjuvant based-Protein subunit vaccine	Aluminum hydroxide	Elevation of the levels of MHC class II-related genes, including cd74 and H2-Aa and induced the presentation of antigens to CD4+ T cells via MHCII molecules	Increase TH1 cytokine production (IFN-γ, IL-2) and TH2 cytokine production (IL-4) cytokine production resulting in Th1/ Th2 balanced cytokines	[35,36]
A yeast-expressed RBD-based SARS-CoV-2 vaccine	-	0,4 and 9 weeks	-	Yeast expression system	3M-052-aluminum	increase nAbs & Elevation of CD4+ and CD8+ T cell responses	Induce Th1-biased CD4+ T cell reactions	[37]
Unnamed recombinA2:I8accine	West China Hospital	0, 21 days and 0, 14, 28 days	Phase 2 clinical trial	The baculovirus expression system	Aluminum hydroxide gel	increased levels of IgM and IgG in sera and increase the levels of IFN-γ and IL-4 From isolated lymphocytes	enhanced and TH1/ TH2 balanced cytokines production	[38]
mutant RBD vaccines	-	0 and 14 days	-	HIV-1 backbone	Aluminum	High geometric mean titers (GMTs) of neutralizing antibodies (nAbs)	-	[39]
