# Supplementary material for: Baculovirus displaying SARS-CoV-2 spike RBD promotes neutralizing antibody production in a mouse model
Source: J Genet Eng Biotechnol. 2023 Feb 9;21:16. doi: 10.1186/s43141-023-00472-2 (PMC9910779; doi:10.1186/s43141-023-00472-2)
Supplement: Supplementary file 4 — Additional file 4. S4_ ELISA plate reader raw dataR1. [file 43141_2023_472_MOESM4_ESM.xlsx]

## Sheet: ورقة1
Groups	IL2 (OD)			INF gamma			IL 4			IL 10
Negative	0.068	0.065	0.067	0.387	0.376	0.381	0.543	0.551	0.549	0.641	0.621	0.629
EGPF	0.068	0.066	0.066	0.394	0.389	0.391	0.555	0.549	0.538	0.599	0.652	0.634
VSV	0.083	0.085	0.087	0.409	0.411	0.415	0.432	0.411	0.428	0.356	0.401	0.389
Gp64	0.079	0.08	0.078	0.423	0.431	0.428	0.423	0.435	0.429	0.366	0.397	0.385
concentration pg/ml
Groups	IL2			INF gamma			IL 4			IL 10
Negative	62.5	58.75	61.25	566	544	554	49.2222	50.1111	49.8889	86.4	82.4	84
EGPF	62.5	60	60	580	570	574	50.5556	49.8889	48.6667	78	88.6	85
VSV	81.25	83.75	86.25	610	614	622	36.8889	34.5556	36.4444	29.4	38.4	36
Gp64	76.25	77.5	75	638	654	648	35.8889	37.2222	36.5556	31.4	37.6	35.2
Mean and SD
Groups	IL2			INF gamma			IL 4			IL 10
	Mean	SD		Mean	SD		Mean	SD		Mean	SD
Negative	60.8333	1.90941		554.667	11.0151		49.7407	0.462592		84.2667	2.01329
EGPF	60.8333	1.44338		574.667	5.03322		49.7037	0.957964		83.8667	5.39011
VSV	83.75	2.5		615.333	6.1101		35.963	1.23894		34.6	4.66047
Gp64	76.25	1.25		646.667	8.0829		36.5556	0.666667		34.7333	3.12623
